# Supplementary material for: The Array of Antibacterial Action of Protocatechuic Acid Ethyl Ester and Erythromycin on Staphylococcal Strains
Source: Antibiotics (Basel). 2022 Jun 24;11(7):848. doi: 10.3390/antibiotics11070848 (PMC9311905; doi:10.3390/antibiotics11070848)
Supplement: Supplementary file 1 [file antibiotics-11-00848-s001.zip]

Archive with 1 entries (1 files):
- antibiotics-1766302-supplementary.pdf
